# Supplementary material for: The Prevalence of and Risk Factors Associated with Musculoskeletal Disorders among Sonographers in Central China: A Cross-Sectional Study
Source: PLoS One. 2016 Oct 3;11(10):e0163903. doi: 10.1371/journal.pone.0163903 (PMC5047644; doi:10.1371/journal.pone.0163903)
Supplement: S1 Appendix — (XLSX) [file pone.0163903.s001.xlsx]

## Sheet: Sheet1
sex	age	age1	height	height1	weight	weight1	BMI	BMI1	handedness	education	health states	psychological fatigue	Job satisfaction	mental sress	exercise duration	exercise duration1	work years	work months	scan years	scan years1	work hours	scan hours	scan hours1	scan numbers	scan minutes	break times	rest minute	night shift	obese patient	awkward posture	bend trunk	twist trunk	trunk bend-and-twist	bend neck forward	bend neck backward	twist neck	shoulder abduction	bend wrist	twist wrist	exert force	change workplace	height-adjustale table	height-adjustable chair	chair with armrest	chair with footrest	device location	sight location	screen adjustability	adjust workstation
2	67	3	160	2	65	2	25.39	2	1	3	1	1	1	1	10	2	46	0	37	3	30	20	1	2	1	1	5	2	1	2	2	2	2	2	2	2	1	1	2	2	2	1	1	2	1	2	1	2	1
2	52	3	165	3	n/a	n/a	n/a	n/a	2	1	2	2	1	2	3	2	32	0	26	3	50	0	n/a	1	2	2	90	2	n/a	1	2	1	1	1	1	1	1	1	1	1	n/a	2	2	1	1	1	1	1	2
2	34	2	162	2	n/a	n/a	n/a	n/a	2	2	2	3	1	2	0	1	14	3	14.25	3	49	49	2	3	1	1	0	2	n/a	1	2	1	1	1	1	1	1	1	1	1	2	2	2	1	1	2	2	1	2
1	52	3	179	3	78	2	24.34	2	2	2	1	3	1	2	15	2	26	0	26	3	40	25	1	2	1	1	0	2	1	1	2	2	1	2	2	1	1	1	2	1	1	2	2	2	1	2	1	1	1
2	34	2	164	2	57	3	21.19	1	2	2	2	1	1	1	5	2	5	0	5	2	35	35	1	3	1	2	5	1	1	1	1	1	1	1	1	1	1	1	1	1	1	2	2	1	1	2	2	1	2
2	26	1	155	1	43	1	17.9	1	2	1	2	1	1	2	4	2	1	3	1.25	1	48	10	1	1	1	2	2	1	1	1	1	1	2	1	1	1	1	1	1	1	2	1	2	1	1	1	2	1	2
2	60	3	152	1	46	1	19.91	1	2	3	1	1	1	1	3	2	31	1	31	3	32	30	1	1	1	2	8	2	1	2	1	1	2	2	1	2	2	1	2	2	1	1	2	1	1	2	2	2	2
2	27	1	165	3	65	2	23.88	1	2	2	2	1	1	2	3	2	4	0	4	1	50	34	1	3	1	3	5	1	1	1	1	1	1	1	2	1	1	1	1	1	1	2	2	1	2	1	2	1	2
2	27	1	160	2	50	1	19.53	1	2	2	2	2	1	2	2	2	8	5	8.4167	2	38	35	1	2	2	2	8	1	1	1	2	2	1	1	2	1	1	1	1	1	1	2	2	1	1	2	1	1	2
2	53	3	153	1	48	1	20.5	1	2	2	2	1	1	2	2	2	34	0	32	3	40	6	1	1	2	2	10	2	1	1	2	1	2	2	2	1	1	2	1	1	1	2	2	2	1	2	2	1	2
2	27	1	162	2	55	3	20.96	1	2	2	2	1	1	1	2	2	4	6	4.5	1	54	34	1	3	1	3	5	1	1	1	2	2	2	2	2	1	1	1	1	1	1	2	2	1	2	1	2	1	2
2	29	2	155	1	41	1	17.07	1	2	1	2	1	1	1	1	1	2	2	5.1667	2	50	40	1	2	1	2	10	1	1	1	2	2	1	1	1	2	1	1	1	1	1	2	2	1	2	2	2	1	2
2	26	1	168	3	48	1	17.01	1	2	1	2	1	1	1	1	1	3	0	3	1	45	44	2	3	1	1	0	n/a	1	1	2	2	1	1	2	2	1	1	2	1	2	2	2	1	1	2	2	1	2
2	35	3	168	3	53	3	18.78	1	2	2	2	1	1	2	1	1	13	6	13.5	3	50	40	1	2	1	2	10	1	1	1	1	1	1	1	2	1	1	1	1	1	1	2	2	1	1	1	1	1	2
1	39	3	170	3	68	2	23.53	1	2	1	2	1	1	1	1	1	11	4	17	3	40	40	1	1	2	2	20	2	1	2	2	2	2	1	2	2	1	1	2	2	2	1	2	1	1	1	2	1	2
2	27	1	163	2	48	1	18.07	1	2	1	2	1	1	1	1	1	1	3	1.25	1	40	30	1	1	2	1	0	1	1	1	1	2	1	1	2	1	1	1	1	1	2	2	2	1	1	2	2	2	1
2	30	2	160	2	47	1	18.36	1	2	2	2	2	1	2	1	1	7	3	7.25	2	42	28	1	2	1	2	15	1	1	1	1	1	1	1	2	2	1	1	1	1	2	2	2	1	1	2	1	1	2
2	32	2	155	1	40	1	16.65	1	2	1	1	1	1	1	0	1	5	0	5	2	30	30	1	3	1	1	0	1	1	1	1	2	2	1	2	2	1	1	1	1	1	2	2	1	1	2	2	1	1
2	28	1	156	1	51	3	20.96	1	2	1	2	3	1	2	0	1	1	3	1.25	1	40	30	1	1	2	1	0	1	1	1	1	2	1	1	2	1	1	1	1	1	2	2	2	1	1	2	2	2	1
2	32	2	155	1	50	1	20.81	1	2	1	2	3	1	2	0	1	3	3	8.25	2	35	35	1	3	1	2	5	1	1	1	1	2	1	1	2	1	2	1	1	1	2	2	2	1	2	1	2	2	1
2	29	2	160	2	47	1	18.36	1	2	1	2	3	2	2	0	1	1	3	6.25	2	40	35	1	1	2	2	60	1	1	1	2	1	2	2	1	1	1	1	2	1	2	1	2	1	1	1	2	2	2
2	34	2	160	2	57	3	22.27	1	2	1	1	2	1	1	0	1	6	0	6	2	35	35	1	2	2	2	10	1	1	1	2	2	1	1	2	1	1	1	1	1	1	2	2	1	1	2	2	1	2
2	27	1	167	3	55	3	19.72	1	2	2	2	2	1	2	0	1	3	6	3.5	1	38	35	1	2	2	2	8	1	1	1	2	2	1	1	2	2	1	1	1	1	1	2	2	1	1	2	1	1	2
2	28	1	160	2	57	3	22.27	1	2	2	2	1	1	1	15	2	6	0	6	2	40	35	1	3	1	2	10	1	1	1	2	2	1	1	2	2	2	1	1	1	1	2	2	2	1	2	2	2	1
1	57	3	170	3	74	2	25.61	2	2	1	1	2	2	1	12	2	37	0	35	3	48	48	2	3	1	2	20	2	1	1	1	1	1	1	2	1	1	1	1	1	2	2	2	1	1	2	2	1	2
2	35	3	153	1	50	1	21.36	1	2	1	1	1	1	1	10	2	9	0	9	2	40	35	1	2	1	2	5	1	1	2	2	2	1	1	2	1	1	1	1	2	1	2	2	1	2	2	1	1	2
2	n/a	n/a	165	3	n/a	n/a	n/a	n/a	2	1	1	1	1	1	8	2	30	3	30.25	3	40	30	1	3	1	2	3	2	1	2	2	2	2	2	2	2	2	2	2	1	2	2	1	1	1	1	1	1	2
2	30	2	158	1	48	1	19.23	1	2	1	2	3	1	2	7	2	4	2	4.1667	1	42	42	2	2	1	2	10	1	1	1	1	2	2	2	2	1	1	1	2	1	2	2	2	1	1	2	2	1	2
2	27	1	168	3	56	3	19.84	1	2	1	2	2	1	1	6	2	2	2	2.1667	1	40	40	1	3	1	3	2	1	1	1	2	2	1	1	2	2	2	1	2	1	1	2	2	2	1	2	1	1	2
2	32	2	158	1	54	3	21.63	1	2	1	2	2	1	2	5	2	6	0	6	2	64	52	2	3	1	3	10	1	1	1	1	1	2	2	1	2	2	1	1	1	1	2	2	2	1	2	2	2	2
2	30	2	155	1	48	1	19.98	1	2	1	2	2	1	2	5	2	1	10	1.8333	1	30	6	1	1	1	2	10	1	1	1	1	1	1	1	1	1	1	1	1	1	2	2	1	1	1	2	1	1	2
2	n/a	n/a	n/a	n/a	n/a	n/a	n/a	n/a	2	1	2	2	2	2	5	2	5	3	7	2	50	50	2	3	1	3	5	n/a	1	1	1	1	1	2	2	1	2	1	1	1	2	2	2	1	1	1	1	1	2
2	30	2	168	3	59	3	20.9	1	2	1	2	2	1	2	5	2	2	0	2	1	30	30	1	1	1	2	5	1	1	1	1	2	2	1	1	2	1	1	1	1	1	2	2	1	2	2	2	1	2
2	39	3	165	3	60	3	22.04	1	2	2	3	3	1	2	5	2	8	0	8	2	40	40	1	1	2	2	1	1	1	1	2	2	1	1	2	1	2	1	1	1	1	2	2	2	1	1	2	2	1
2	28	1	160	2	53	3	20.7	1	2	1	2	1	1	n/a	4	2	4	0	3	1	40	40	1	2	1	2	0	1	1	1	1	1	1	1	2	2	1	1	2	1	2	2	1	2	1	2	2	1	2
1	27	1	172	3	67	2	22.65	1	2	2	1	1	1	1	4	2	4	5	4.4167	1	52	42	2	3	1	2	3	1	1	2	2	2	1	2	1	1	1	1	1	1	1	2	1	2	1	2	n/a	1	2
2	28	1	158	1	55	3	22.03	1	2	1	1	1	1	1	3	2	3	2	3.1667	1	44	40	1	2	1	1	0	1	1	1	2	2	2	1	2	2	1	1	1	1	1	2	1	1	1	2	2	2	1
2	27	1	163	2	53	3	19.95	1	2	1	2	1	1	1	3	2	1	3	1.25	1	35	10	1	1	2	2	50	2	1	1	1	2	1	1	2	2	1	1	1	1	2	2	1	2	1	2	1	1	1
2	29	2	160	2	49	1	19.14	1	2	1	1	2	1	2	3	2	3	2	3.1667	1	40	35	1	2	2	3	10	1	1	1	2	2	2	1	2	2	1	1	2	1	2	2	1	1	1	2	1	1	2
2	26	1	155	1	49	1	20.4	1	2	1	2	1	1	2	2	2	2	2	5.1667	2	35	30	1	2	1	2	10	1	1	1	2	2	1	1	2	2	1	2	2	2	2	2	1	1	2	2	1	1	2
1	28	1	183	3	67.5	2	20.16	1	2	2	2	1	1	1	2	2	5	2	5.1667	2	47.5	17	1	2	1	3	5	1	1	1	1	1	1	1	2	2	1	1	1	1	1	2	1	1	2	2	2	1	1
2	30	2	160	2	50	1	19.53	1	2	1	2	2	1	2	2	2	3	0	3	1	64	50	2	3	1	3	5	1	1	1	2	2	1	2	1	2	2	1	1	1	2	2	1	2	1	2	2	2	2
1	37	3	173	3	64	2	21.38	1	2	1	1	1	1	2	2	2	14	2	14.1667	3	45	35	1	2	2	3	5	1	1	2	2	2	1	2	2	1	1	1	1	2	1	2	1	1	1	2	1	2	1
2	26	1	158	1	49	1	19.63	1	2	2	1	1	1	1	2	2	2	2	2.1667	1	42	38	1	1	1	3	5	2	1	1	2	2	1	1	2	2	1	1	1	1	2	2	1	1	2	1	2	1	2
2	31	2	171	3	63	2	21.55	1	2	1	1	1	1	1	2	2	5	3	7	2	40	38	1	3	1	2	4	1	1	1	1	1	2	1	1	1	2	1	1	1	1	2	2	2	1	2	2	1	2
2	28	1	162	2	60	3	22.86	1	2	1	1	1	1	1	2	2	3	2	3.1667	1	38	37	1	2	1	2	5	1	1	2	1	1	1	1	2	2	2	2	2	2	1	2	1	1	2	2	2	1	2
2	52	3	161	2	56	3	21.6	1	2	2	2	2	1	2	2	2	35	0	33	3	40	35	1	2	1	2	3	2	1	1	2	2	1	1	2	2	1	2	1	1	1	2	2	2	1	2	1	1	2
1	36	3	168	3	68	2	24.09	2	2	1	2	1	1	2	1	1	15	2	15.1667	3	35	30	1	3	1	2	3	1	1	1	1	1	1	1	2	1	1	1	2	1	2	2	1	1	1	1	1	1	1
2	40	3	163	2	50	1	18.82	1	2	1	2	3	1	2	1	1	14	0	14	3	40	40	1	3	2	1	0	2	1	1	2	2	1	2	2	1	1	1	2	1	n/a	2	1	1	2	2	1	1	2
1	48	3	167	3	80	2	28.69	2	2	1	2	2	1	2	1	1	19	0	19	3	48	40	1	3	1	1	0	1	1	1	1	1	1	1	2	1	1	1	1	1	2	2	1	1	1	2	2	1	2
2	30	2	160	2	50	1	19.53	1	1	1	2	2	1	1	1	1	6	0	6	2	45	45	2	2	2	2	5	2	1	1	1	1	1	1	2	2	1	1	1	1	1	2	1	1	1	2	1	1	2
2	28	1	160	2	48	1	18.75	1	2	1	1	2	1	1	1	1	2	2	4.5	1	50	38	1	2	1	1	0	1	1	1	1	1	1	1	2	1	1	1	1	1	1	2	1	1	1	2	2	1	2
2	31	2	160	2	50	1	19.53	1	2	2	2	3	2	2	1	1	8	0	8	2	45	45	2	3	1	1	0	2	1	1	2	2	1	1	1	1	1	1	1	1	1	2	2	2	1	2	1	1	2
2	37	3	165	3	55	3	20.2	1	2	2	2	2	2	2	1	1	14	0	14	3	45	45	2	3	2	1	0	1	1	1	1	1	1	1	1	1	1	1	1	1	1	2	2	2	1	2	1	1	2
2	50	3	159	1	55	3	21.76	1	2	2	2	2	2	2	1	1	16	0	16	3	52.5	50	2	3	1	1	0	2	1	1	1	1	1	1	1	1	1	1	1	1	1	2	2	1	1	2	1	1	2
2	25	1	158	1	52	3	20.83	1	2	2	2	2	1	2	1	1	6	9	6.75	2	40	40	1	1	2	3	10	2	1	1	2	2	1	1	2	1	1	1	1	1	1	1	1	1	1	2	2	1	2
2	34	2	168	3	63	2	22.32	1	2	1	3	2	2	1	1	1	2	0	5	2	40	35	1	3	1	2	5	1	1	1	2	2	2	1	2	2	1	1	1	1	1	2	1	1	1	1	1	2	2
1	25	1	165	3	65	2	23.88	1	2	2	1	1	1	1	0	1	4	0	3	1	40	40	1	2	1	1	0	1	1	1	2	2	1	1	2	2	2	1	2	1	1	2	2	1	1	2	1	1	2
1	29	2	170	3	75	2	25.95	2	2	1	2	2	1	2	0	1	4	3	4.25	1	35	35	1	1	2	1	0	1	1	1	2	1	2	2	1	1	1	2	1	1	1	1	1	1	2	2	1	2	2
1	52	3	170	3	78	2	26.99	2	2	1	2	3	2	2	0	1	19	2	19.1667	3	42	32	1	2	2	1	0	2	1	1	2	2	1	2	2	1	1	1	2	1	1	2	1	1	1	2	1	1	2
1	40	3	174	3	55	3	18.17	1	2	2	3	3	1	2	0	1	17	0	16	3	30	28	1	3	1	2	5	2	1	1	1	1	1	2	2	1	2	2	1	1	2	2	1	2	1	1	n/a	1	n/a
1	46	3	165	3	65	2	23.88	1	2	1	2	2	2	2	0	1	21	0	21	3	35	34	1	3	1	2	10	2	1	2	2	1	2	1	2	1	1	1	1	1	2	2	1	1	1	2	2	1	2
2	30	2	158	1	44	1	17.63	1	1	1	2	3	1	2	0	1	5	2	5.1667	2	42	42	2	2	2	1	0	n/a	1	1	1	2	2	1	2	2	1	2	2	1	2	2	1	1	2	2	1	1	2
1	32	2	177	3	80	2	25.54	2	1	1	2	3	2	2	0	1	7	2	7.1667	2	50	35	1	2	2	2	30	1	1	1	2	2	1	1	2	2	1	1	1	1	1	2	2	1	1	2	1	2	2
2	30	2	159	1	50	1	19.78	1	1	1	1	2	1	2	0	1	3	0	3	1	45	45	2	3	1	2	5	2	1	1	2	2	1	1	2	2	1	1	1	1	2	2	1	2	1	2	1	1	2
2	25	1	160	2	46	1	17.97	1	2	3	1	1	1	2	0	1	3	3	3.75	1	35	35	1	3	2	2	5	1	1	2	2	2	1	1	2	2	2	2	1	1	1	2	1	1	1	2	1	1	2
2	28	1	163	2	52	3	19.57	1	2	1	2	2	1	2	0	1	3	3	4.25	1	30	25	1	3	1	2	10	2	1	1	2	2	1	1	2	2	1	1	1	1	2	2	1	2	1	1	1	1	2
2	37	3	160	2	62	2	24.22	2	1	1	3	3	1	2	0	1	6	0	6	2	42	42	2	3	1	1	0	2	1	1	2	2	1	1	2	2	1	1	1	1	2	2	1	1	2	1	2	1	2
2	33	2	158	1	n/a	n/a	n/a	n/a	2	1	3	2	2	2	0	1	11	0	11	3	35	35	1	2	2	1	0	1	1	1	1	2	2	1	1	1	1	1	1	1	1	2	1	2	1	2	2	1	2
2	30	2	158	1	45	1	18.03	1	2	1	2	3	1	2	0	1	2	2	7.1667	2	40	40	1	2	1	1	0	2	1	1	1	1	1	1	2	1	1	1	1	1	1	2	1	1	1	2	2	1	2
2	27	1	157	1	50	1	20.28	1	1	1	2	1	1	2	0	1	1	3	1.25	1	48	48	2	1	2	1	0	2	1	1	1	1	1	1	1	1	1	1	1	1	n/a	2	2	1	2	2	2	1	2
2	35	3	162	2	56	3	21.34	1	1	1	2	3	1	2	0	1	9	0	9	2	52	50	2	3	1	1	0	1	1	2	1	1	1	1	2	2	1	1	1	1	1	2	1	1	2	1	1	1	2
2	35	3	162	2	63	2	24.01	2	1	1	1	2	1	1	0	1	5	0	4	1	42	42	2	3	1	1	0	2	1	1	1	1	1	1	2	2	1	1	1	1	1	2	1	2	2	2	1	1	2
2	26	1	157	1	56	3	22.72	1	1	3	1	1	1	2	0	1	7	2	9.25	2	35	27	1	2	2	2	5	2	1	2	2	2	1	1	2	2	1	1	1	1	1	1	1	1	1	1	1	1	2
2	40	3	157	1	60	3	24.34	2	2	1	2	2	1	2	0	1	6	10	6.8333	2	40	40	1	2	2	1	0	2	1	1	2	1	2	1	2	1	1	1	2	1	1	2	2	1	1	2	1	1	1
2	34	2	162	2	50	1	19.05	1	2	2	1	1	1	1	1	1	4	0	2	1	40	30	1	2	1	2	30	1	2	1	2	2	2	1	2	2	1	2	2	1	2	n/a	2	2	1	2	1	1	1
2	29	2	160	2	58	3	22.66	1	2	1	3	2	2	2	0	1	5	2	5.1667	2	42	40	1	3	1	1	0	1	1	2	1	1	1	1	2	1	1	1	1	1	2	2	1	1	1	2	2	1	2
2	32	2	160	2	60	3	23.44	1	2	1	2	1	1	1	0	1	3	0	5	2	50	48	2	3	1	2	5	1	1	1	2	1	2	1	2	2	1	1	2	1	1	2	1	1	2	2	1	1	2
2	30	2	160	2	50	1	19.53	1	1	1	2	3	2	2	0	1	3	3	3.25	1	35	30	1	2	2	2	5	1	1	2	1	1	1	2	1	1	1	1	1	1	1	2	1	2	2	2	2	1	2
2	35	3	160	2	50	1	19.53	1	2	1	2	1	2	2	0	1	7	0	7	2	40	35	1	3	1	2	5	1	1	1	1	2	1	1	2	1	1	1	2	1	1	2	1	1	1	1	1	2	1
1	31	2	171	3	70	2	23.94	1	2	2	2	3	2	2	0	1	7	0	7	2	42	35	1	2	1	2	1	1	1	1	2	2	1	1	2	2	2	1	2	1	1	2	2	2	1	1	1	1	2
1	35	3	172	3	72	2	24.34	2	2	2	2	2	2	2	0	1	11	3	11.25	3	42	30	1	3	1	3	5	1	1	2	2	1	1	2	2	1	1	1	2	2	1	2	2	1	2	1	1	1	2
1	32	2	160	2	51	3	19.92	1	2	1	2	3	2	2	12	2	5	3	4.75	1	66	50	2	3	1	2	2	1	2	1	2	2	1	1	2	2	1	1	2	1	1	2	2	1	1	2	2	2	1
1	33	2	167	3	75	2	26.89	2	2	1	2	3	2	2	12	2	2	3	11.25	3	66	50	2	3	1	2	2	1	2	1	2	2	1	1	2	2	1	1	2	1	1	2	2	1	1	2	2	2	1
1	27	1	168	3	72	2	25.51	2	2	1	2	1	1	2	8	2	1	3	1.25	1	36	36	1	1	2	2	5	1	1	2	1	2	2	2	2	2	2	1	2	2	2	1	1	1	1	2	2	1	1
2	28	1	158	1	52	3	20.83	1	2	1	2	3	1	1	8	2	1	4	1.3333	1	40	40	1	2	1	2	3	2	2	1	2	2	1	1	2	2	1	1	2	1	1	2	2	2	1	1	2	2	1
1	32	2	168	3	55	3	19.49	1	2	2	2	2	2	2	8	2	10	2	10.1667	3	44	42	2	3	1	1	0	1	2	1	2	2	1	1	2	1	1	2	1	1	1	2	2	1	1	1	1	2	1
2	28	1	159	1	58	3	22.94	1	2	1	2	2	2	2	8	2	2	2	2.1667	1	42	40	1	3	1	1	0	2	2	1	2	2	1	1	2	1	1	2	1	1	1	2	2	1	1	1	1	2	1
2	27	1	162	2	56	3	21.34	1	2	1	2	1	1	1	8	2	1	3	4.25	1	35	33	1	3	2	2	5	1	2	1	2	2	1	2	2	1	1	1	2	1	2	2	2	1	1	2	1	1	2
1	25	1	176	3	75	2	24.21	2	2	2	2	2	1	2	7	2	3	3	3.25	1	39	30	1	3	1	1	0	2	2	1	1	1	1	1	1	1	1	1	1	1	1	2	1	1	1	2	1	1	2
2	55	3	162	2	56	3	21.34	1	2	2	2	1	1	1	7	2	31	0	31	3	42	42	2	2	1	1	0	n/a	2	1	2	2	2	1	2	2	1	1	2	1	2	2	2	2	1	2	1	1	1
2	27	1	160	2	45	1	17.58	1	2	1	1	3	1	2	6.5	2	1	2	1.1667	1	40	40	1	1	2	1	0	1	1	2	2	2	2	2	2	1	2	2	1	2	1	1	1	1	1	2	2	2	1
2	29	2	163	2	65	2	24.46	2	2	1	2	1	1	2	6	2	3	0	3	1	40	35	1	2	1	2	40	1	2	1	1	1	1	2	2	1	1	1	1	1	1	2	1	1	1	2	1	2	2
1	28	1	170	3	65	2	22.49	1	2	1	1	3	1	2	6	2	3	0	3	1	49	44	2	2	1	1	0	1	2	1	2	2	1	1	2	2	2	2	1	1	2	2	1	1	2	1	2	1	2
2	25	1	168	3	53	3	18.78	1	2	1	2	2	1	1	5	2	1	3	1.25	1	35	35	1	1	2	2	5	2	2	1	1	1	1	1	1	1	1	1	1	1	2	2	1	1	1	2	2	2	2
2	34	2	165	3	n/a	n/a	n/a	n/a	2	2	2	2	1	2	5	2	12	3	11.5	3	40	40	1	3	1	1	0	1	2	1	1	1	1	1	1	1	1	1	1	1	1	2	1	1	1	1	2	1	2
2	28	1	155	1	52	3	21.64	1	2	1	2	1	1	1	5	2	2	14	3.1667	1	35	35	1	3	1	1	0	1	2	1	2	2	1	1	2	2	1	1	2	1	1	2	1	2	1	2	2	2	1
1	49	3	170	3	75	2	25.95	2	2	2	1	1	1	1	5	2	27	0	27	3	50	45	2	3	1	3	3	2	2	1	2	2	1	1	2	2	1	1	1	1	1	2	1	1	2	1	1	1	2
2	33	2	160	2	64.5	2	25.2	2	2	1	2	1	2	1	5	2	9	0	9	2	43	43	2	3	1	2	5	1	2	1	1	1	1	1	2	2	1	1	1	1	2	1	1	1	1	1	1	2	2
1	32	2	168	3	70	2	24.8	2	2	2	3	2	2	1	4	2	9	0	9	2	40	40	1	2	1	2	5	1	2	1	1	2	2	1	1	2	1	1	1	1	1	2	2	2	1	1	2	2	1
2	32	2	168	3	53	3	18.78	1	1	2	2	1	1	2	4	2	11	0	11	3	50	45	2	2	1	2	5	1	2	1	2	2	1	1	2	2	1	1	1	1	2	2	1	1	2	1	1	1	2
2	31	2	158	1	60	3	24.03	2	2	2	3	3	1	1	4	2	9	0	8	2	40	40	1	3	1	1	0	1	2	1	1	1	1	1	1	1	1	1	2	1	1	2	1	1	1	1	1	1	1
2	33	2	155	1	55	3	22.89	1	2	1	3	2	1	1	4	2	8	2	8.1667	2	40	40	1	3	1	1	0	2	2	1	1	1	1	1	1	1	1	1	1	1	1	2	1	1	1	1	1	1	1
1	26	1	174	3	75	2	24.77	2	2	2	2	2	1	2	3.5	2	4	0	3	1	39	25	1	3	1	3	5	1	2	1	2	2	1	2	1	2	1	1	1	1	1	2	1	1	2	2	2	1	2
2	31	2	161	2	51	3	19.68	1	2	1	1	1	1	2	3	2	3	0	6.1667	2	40	30	1	2	2	2	5	1	2	1	2	1	2	1	2	1	1	1	2	1	2	2	1	1	1	2	1	1	2
2	31	2	158	1	50	1	20.03	1	2	1	2	3	2	2	3	2	6	2	6.1667	2	40	40	1	2	2	1	0	1	2	1	1	2	1	1	2	1	1	1	1	1	1	2	1	1	1	2	2	1	1
2	53	3	160	2	55	3	21.48	1	1	2	2	1	1	1	3	2	23	0	23	3	40	40	1	2	1	1	0	2	2	1	2	2	1	1	2	1	1	1	1	1	1	2	1	2	1	2	2	1	2
1	30	2	175	3	84	2	27.43	2	2	2	2	1	1	1	3	2	9	0	9	2	40	35	1	3	1	1	1	1	2	1	2	2	1	2	2	1	1	1	2	1	1	2	1	2	1	2	1	1	2
1	29	2	172	3	70	2	23.66	1	2	1	2	1	1	2	3	2	1	3	1.25	1	50	3	1	1	1	2	60	2	2	1	1	1	1	1	2	2	1	1	2	1	1	2	1	1	1	2	1	1	2
2	56	3	165	3	55	3	20.2	1	2	n/a	2	2	1	1	3	2	31	0	31	3	38	30	1	2	1	2	3	2	2	1	1	1	1	1	2	1	1	1	2	1	1	2	1	1	1	2	1	2	2
2	25	1	155	1	46	1	19.15	1	2	1	1	1	1	1	2.5	2	1	4	1.3333	1	40	25	1	2	2	3	10	1	2	1	1	2	1	2	1	2	1	1	1	2	1	2	1	1	2	1	1	1	2
1	27	1	193.5	3	76	2	20.3	1	2	2	2	2	1	2	2	2	4	1	4.0833	1	42	30	1	3	1	1	0	1	2	1	1	2	2	1	2	2	1	1	2	1	2	2	1	1	1	1	1	2	2
2	28	1	150	1	43	1	19.11	1	2	2	3	2	1	2	2	2	5	0	6	2	50	45	2	3	1	1	0	1	2	1	2	2	1	1	2	2	1	1	2	1	1	2	1	1	1	2	1	1	2
2	34	2	158	1	70	2	28.04	2	1	2	3	3	2	2	2	2	11	2	11.1667	3	45	35	1	2	1	2	60	1	2	1	1	2	1	1	2	1	1	1	1	1	2	2	1	1	2	2	1	1	2
1	36	3	175	3	58	3	18.94	1	2	1	2	1	1	2	2	2	14	0	14	3	40	40	1	2	1	3	5	2	2	1	2	2	1	2	2	1	1	1	1	1	1	2	1	2	1	2	1	1	1
2	38	3	165	3	58	3	21.3	1	2	1	1	2	1	2	2	2	13	3	15.25	3	42	35	1	2	1	2	3	1	2	1	2	2	1	1	2	1	1	1	2	1	1	2	1	1	2	2	2	1	2
2	25	1	163	2	50	1	18.82	1	2	1	2	2	2	2	2	2	2	4	2.3333	1	42	42	2	2	1	2	5	2	2	1	1	1	1	1	1	1	1	1	1	1	1	2	2	1	1	2	2	2	1
2	28	1	158	1	54	3	21.63	1	2	1	2	2	1	2	2	2	4	2	5.0833	2	34	33	1	2	1	1	0	1	2	1	1	1	1	1	2	1	1	1	1	1	1	2	2	2	1	2	1	1	1
2	30	2	169	3	57	3	19.96	1	2	2	2	2	2	2	2	2	8	3	8.25	2	40	36	1	2	1	2	3	1	2	1	1	1	1	1	1	1	1	1	1	1	1	2	2	1	2	2	1	1	2
1	37	3	175	3	78	2	25.47	2	2	1	2	2	1	2	2	2	4	2	5.0833	2	34	33	1	2	1	1	0	1	2	1	1	1	1	1	2	1	1	1	1	1	1	2	1	2	1	2	1	1	1
1	45	3	170	3	72	2	24.91	2	2	2	1	1	1	2	1.5	2	21	0	21	3	42	42	2	2	1	1	0	2	2	1	2	2	1	2	2	1	2	1	2	1	1	2	2	1	1	2	1	1	2
2	64	3	160	2	64	2	25	2	1	2	2	1	1	1	1	1	26	0	26	3	36	30	1	3	1	3	2	2	2	1	2	2	1	1	2	2	2	1	2	1	2	2	1	1	1	2	1	1	2
2	30	2	165	3	60	3	22.04	1	2	2	2	1	1	2	1	1	7	3	7.25	2	60	55	2	2	1	2	2	1	1	1	2	1	2	2	2	1	1	2	1	1	1	2	1	1	1	1	1	1	2
2	30	2	152	1	52	3	22.51	1	2	1	2	2	1	2	1	1	4	0	4	1	40	40	1	2	1	2	5	2	2	2	1	1	1	2	2	1	2	1	1	1	1	2	1	1	1	2	1	1	2
2	47	3	155	1	50	1	20.81	1	2	1	1	1	1	2	1	1	26	0	26	3	60	50	2	1	1	3	3	2	2	2	2	1	2	1	2	2	1	1	1	1	2	2	1	1	1	2	1	1	2
2	41	3	155	1	51	3	21.23	1	2	1	3	2	2	2	1	1	5	2	14.1667	3	40	35	1	2	2	2	5	1	2	1	2	2	1	1	2	2	1	1	1	1	2	2	1	1	1	2	1	2	2
2	34	2	156	1	55	3	22.6	1	2	1	2	1	1	2	1	1	2	0	8	2	42	30	1	2	1	3	5	1	2	1	1	1	1	2	2	1	1	1	1	1	1	2	1	1	1	2	1	1	1
2	31	2	163	2	53	3	19.95	1	2	2	1	1	1	1	1	1	9	4	9.3333	2	40	35	1	2	1	1	0	1	2	1	2	2	1	2	2	1	2	2	1	1	2	2	1	1	2	1	1	1	2
2	36	3	165	3	55	3	20.2	1	2	2	3	3	2	2	0	1	14	2	14.1667	3	40	40	1	3	1	2	3	1	1	1	2	1	2	1	2	1	1	1	1	1	1	2	1	2	1	2	1	1	2
2	30	2	165	3	50	1	18.37	1	2	1	2	2	1	2	1	1	6	0	6	2	40	40	1	3	2	2	60	1	2	1	1	2	2	1	2	2	1	1	2	1	1	2	2	2	2	1	1	1	2
2	33	2	168	3	69	2	24.45	2	2	1	2	2	1	2	1	1	9	3	9.25	2	42	40	1	2	1	2	8	1	2	1	1	1	2	1	1	2	1	1	1	1	1	2	1	1	1	2	2	1	2
2	36	3	158	1	40	1	16.02	1	2	2	2	2	1	1	1	1	7	0	7	2	50	40	1	3	1	2	3	1	2	1	2	1	2	1	2	2	2	2	1	1	1	2	2	2	1	2	2	2	2
2	28	1	162	2	43	1	16.38	1	2	2	2	3	1	1	1	1	7	0	7	2	50	40	1	3	1	2	5	n/a	2	1	2	1	2	1	2	2	2	2	1	1	1	2	1	2	1	2	2	2	2
2	28	1	158	1	52	3	20.83	1	2	2	2	1	1	1	1	1	4	5	4.4167	1	54	34	1	2	1	3	5	1	2	1	1	1	2	1	2	1	1	1	1	1	1	2	1	1	2	1	2	1	2
2	40	3	164	2	50	1	18.59	1	2	2	2	3	1	1	1	1	6	0	6	2	50	40	1	3	1	2	3	1	2	1	2	1	2	1	2	2	2	2	1	1	1	2	2	2	1	n/a	n/a	2	2
1	30	2	175	3	80	2	26.12	2	2	2	2	3	1	1	1	1	11	0	11	3	50	40	1	3	1	2	5	1	2	1	2	1	2	1	2	2	2	1	2	1	1	2	2	2	1	2	2	2	2
1	30	2	178	3	72	2	22.72	1	2	2	1	3	1	1	1	1	6	0	6	2	50	40	1	3	1	2	5	1	2	1	1	1	2	1	2	2	1	2	1	2	1	1	2	2	1	2	1	2	2
1	55	3	178	3	75	2	23.67	1	2	2	2	2	1	1	1	1	5	0	5	2	50	40	1	3	1	3	5	1	2	2	2	1	2	1	1	1	2	1	2	2	1	2	2	2	1	2	1	2	2
2	43	3	160	2	45	1	17.58	1	2	2	1	2	1	1	1	1	5	0	5	2	50	40	1	3	1	2	3	1	2	1	1	1	2	1	1	2	2	2	1	2	1	1	2	2	1	2	2	2	2
2	35	3	159	1	53	3	20.96	1	1	1	1	1	1	1	1	1	1	3	4.3333	1	49	47	2	2	2	3	5	1	2	1	2	1	2	2	2	2	1	1	1	1	2	2	1	2	1	2	1	1	2
2	25	1	155	1	50	1	20.81	1	2	2	3	3	2	2	1	1	6	0	6	2	40	40	1	1	1	2	30	2	2	1	1	2	2	1	2	2	1	1	2	1	1	2	1	1	1	2	2	2	1
2	48	3	160	2	50	1	19.53	1	2	2	1	3	1	1	1	1	4	0	4	1	50	40	1	3	1	2	5	1	2	1	1	1	2	1	2	2	1	2	1	2	1	1	2	2	1	2	1	2	2
2	30	2	160	2	50	1	19.53	1	2	1	3	3	2	2	1	1	6	2	6	2	20	20	1	1	2	3	2	2	2	1	2	2	1	1	1	1	1	1	1	1	2	2	1	1	1	2	2	1	2
2	24	1	162	2	51	3	19.43	1	2	3	2	2	1	2	0.5	1	3	4	3.3333	1	40	38	1	2	2	2	5	2	2	1	2	2	1	2	2	1	1	1	1	1	1	2	1	2	1	2	2	2	1
2	31	2	168	3	68	2	24.09	2	2	2	3	3	1	2	0.5	1	6	1	4	1	40	38	1	2	2	2	5	2	2	1	2	2	1	2	2	1	2	2	1	1	1	2	1	2	1	2	2	2	2
2	34	2	160	2	57	3	22.27	1	2	1	3	3	2	2	0.5	1	5	0	11.5	3	40	40	1	3	1	2	5	1	2	1	2	1	1	1	2	2	1	1	1	1	1	2	1	1	1	2	2	1	2
2	26	1	158	1	43	1	17.22	1	2	1	1	2	1	2	0.5	1	3	2	6.1667	2	42	40	1	2	1	2	15	2	2	1	2	1	1	1	2	2	1	2	1	1	1	2	1	1	1	1	2	1	2
2	27	1	156	1	50	1	20.55	1	2	1	1	2	1	2	0	1	2	2	2.1667	1	38.5	38.5	1	2	2	1	0	2	2	1	2	1	2	2	1	2	1	2	1	1	1	2	1	1	1	2	2	1	2
2	28	1	165	3	48	1	17.63	1	2	1	2	2	1	1	0	1	3	2	3.1667	1	44	40	1	1	2	2	2	2	2	2	2	1	2	2	2	1	2	1	1	1	2	2	1	1	1	2	1	1	2
1	34	2	175	3	70	2	22.86	1	2	1	2	3	2	2	0	1	9	0	13	3	50	50	2	3	1	2	2	1	2	1	1	1	1	1	1	1	1	1	1	1	1	2	1	2	1	2	2	2	1
2	23	1	160	2	59	3	23.05	1	2	2	2	2	1	2	0	1	2	3	2.25	1	35	35	1	2	2	3	5	1	2	1	2	2	1	1	2	2	1	1	1	1	1	2	1	1	1	2	2	1	2
2	41	3	168	3	56	3	19.84	1	2	2	2	3	1	1	0	1	5	0	5	2	50	40	1	3	1	2	3	1	2	1	2	1	2	1	2	2	2	2	1	1	1	2	2	2	1	2	2	2	2
2	36	3	162	2	53	3	20.2	1	2	2	2	2	2	2	0	1	14	2	14.1667	3	50	50	2	3	1	2	5	1	2	1	2	2	1	1	2	2	1	1	1	1	1	2	1	2	1	1	2	1	1
2	26	1	162	2	46	1	17.53	1	1	1	3	3	1	2	0	1	2	0	4	1	40	30	1	2	1	2	40	1	2	1	1	2	2	1	2	2	1	1	1	1	1	2	1	1	1	2	1	2	2
2	34	2	159	1	56.2	3	22.23	1	2	1	2	1	1	2	0	1	2	3	8	2	60	55	2	2	1	2	2	1	2	1	2	2	1	1	2	2	1	1	1	1	1	2	2	1	1	1	1	1	2
2	n/a	n/a	n/a	n/a	n/a	n/a	n/a	n/a	2	2	3	3	1	2	0	1	21	0	21	3	50	50	2	3	1	1	0	n/a	2	1	1	1	1	1	1	1	1	1	1	1	1	1	1	1	2	2	1	1	2
2	32	2	155	1	50	1	20.81	1	2	1	2	1	1	2	0	1	8	3	8.25	2	60	55	2	2	1	2	2	1	2	1	2	2	1	1	2	2	1	1	1	1	1	2	2	1	1	1	1	1	2
2	32	2	162	2	56	3	21.34	1	2	1	2	1	1	2	0	1	8	3	8.25	2	60	55	2	2	1	2	2	1	2	1	2	2	1	1	2	2	1	1	1	1	1	2	2	1	1	1	1	1	2
1	31	2	179	3	68	2	21.22	1	2	2	2	1	1	2	0	1	8	3	8.25	2	60	55	2	2	1	2	2	1	2	1	2	2	1	1	2	2	1	1	1	1	1	2	2	1	1	1	1	1	2
2	31	2	157	1	53	3	21.5	1	2	1	2	1	1	2	0	1	8	3	8.25	2	60	55	2	2	1	2	2	1	2	1	2	2	1	1	2	2	1	1	1	1	1	2	2	1	1	1	1	1	2
2	28	1	158	1	48	1	19.23	1	2	1	2	1	1	2	0	1	4	3	8.25	2	60	55	2	2	1	3	3	1	2	1	2	2	1	1	2	2	1	1	1	1	1	2	2	1	1	1	1	1	2
2	30	2	164	2	53	3	19.71	1	2	1	3	3	2	1	0	1	5	1	8.0833	2	50	50	2	3	1	2	5	1	2	1	1	2	2	1	2	2	1	1	1	1	2	2	1	1	1	2	1	2	2
1	39	3	n/a	n/a	n/a	n/a	n/a	n/a	2	2	3	3	1	2	0	1	18	0	18	3	40	40	1	3	1	1	0	1	2	1	1	1	1	1	1	1	1	1	1	1	1	2	1	1	2	1	2	1	2
1	35	3	175	3	70	2	22.86	1	2	2	3	3	2	2	0	1	12	0	12	3	40	40	1	3	1	1	0	1	2	1	2	2	1	1	2	1	1	1	1	1	1	2	2	2	1	2	2	1	2
2	38	3	160	2	60	3	23.44	1	2	1	3	3	2	2	0	1	8	0	14	3	40	35	1	2	2	2	5	1	2	1	1	1	1	1	2	2	1	1	1	1	1	2	1	1	1	1	2	1	1
2	34	2	160	2	49	1	19.14	1	2	2	2	3	1	1	0	1	9	0	9	2	50	40	1	3	1	2	3	1	2	1	2	2	2	1	2	2	2	2	1	1	1	2	2	2	1	2	n/a	2	2
2	29	2	166	3	63	2	22.86	1	2	1	2	3	1	2	0	1	1	5	4	1	45	42	2	2	2	1	0	1	2	1	1	1	1	1	2	1	1	1	1	1	1	2	1	1	1	2	2	1	2
2	35	3	158	1	50	1	20.03	1	2	1	2	2	1	1	0	1	9	0	9	2	45	45	2	1	1	2	10	1	2	1	1	1	1	1	1	1	1	1	1	1	1	2	1	1	1	1	2	2	2
2	29	2	160	2	50	1	19.53	1	2	1	2	2	1	2	0	1	7	2	7.1667	2	40	35	1	2	2	1	0	1	2	2	1	2	2	1	2	2	1	1	1	1	1	2	1	1	2	2	1	1	2
2	33	2	160	2	50	1	19.53	1	2	2	1	2	1	1	0	1	6	0	6	2	50	40	1	3	1	2	3	1	2	2	1	2	2	1	1	2	2	2	1	2	1	2	2	2	1	2	2	2	2
2	39	3	n/a	n/a	n/a	n/a	n/a	n/a	2	2	3	3	1	2	0	1	17	10	17.8333	3	40	40	1	3	1	1	0	1	2	1	1	1	1	1	1	1	1	1	1	1	1	2	1	1	2	1	2	1	2
2	28	1	162	2	60	3	22.86	1	2	1	2	2	1	2	0	1	2	2	2.1667	1	40	36	1	3	1	2	5	1	2	1	1	1	2	1	1	2	1	1	1	1	1	2	2	1	1	2	1	2	1
2	36	3	158	1	50	1	20.03	1	2	2	1	3	2	2	6	2	13	0	13	3	44	44	2	3	1	2	3	1	2	1	1	2	2	1	2	2	1	1	1	1	1	2	2	1	1	2	2	1	1
2	42	3	159	1	60	3	23.73	1	2	1	2	2	1	2	n/a	n/a	12	2	21	3	35	30	1	3	2	2	5	1	2	1	1	1	1	2	2	1	2	1	1	1	2	1	1	2	1	1	2	1	2
2	n/a	n/a	n/a	n/a	n/a	n/a	n/a	n/a	2	2	1	3	2	2	10	2	6	0	6	2	48	48	2	1	2	2	5	1	2	1	2	1	2	1	2	1	1	1	1	1	1	2	1	2	1	2	1	2	2
1	37	3	178	3	75	2	23.67	1	2	2	1	1	1	2	10	2	15	3	15.25	3	48	26	1	3	1	1	0	2	2	1	2	2	1	2	1	2	1	1	1	1	1	2	2	2	1	1	1	1	2
2	27	1	162	2	55	3	20.96	1	2	1	1	2	1	1	10	2	2	2	2.1667	1	40	35	1	3	1	3	5	2	2	1	2	2	1	2	1	2	1	1	1	1	1	2	2	1	1	2	2	1	2
2	32	2	165	3	65	2	23.88	1	2	1	2	2	2	2	7	2	7	3	10.25	3	36	36	1	2	2	2	5	1	2	1	2	2	1	1	2	2	1	1	2	1	1	2	1	1	1	1	1	1	2
2	30	2	159	1	50	1	19.78	1	2	1	2	2	1	2	7	2	4	1	6.0833	2	45	45	2	2	1	2	4	1	2	1	1	1	1	1	2	2	1	1	1	1	2	2	1	1	1	2	1	1	2
2	33	2	160	2	44	1	17.19	1	2	1	3	3	1	2	0	1	10	0	10	2	46	46	2	2	1	2	2	1	2	1	1	1	1	1	2	1	1	1	1	1	1	2	2	1	2	2	1	1	1
2	54	3	165	3	55	3	20.2	1	2	1	2	1	1	1	5	2	33	0	33	3	35	20	1	1	1	2	8	2	2	1	1	1	1	1	1	1	1	1	1	1	2	2	1	1	1	1	1	1	2
2	33	2	163	2	65	2	24.46	2	2	1	2	2	1	2	5	2	8	0	11	3	45	35	1	3	1	1	0	1	2	1	1	1	1	1	2	2	1	2	1	1	1	2	1	1	2	2	2	1	2
2	28	1	158	1	53	3	21.23	1	2	1	1	1	1	1	4	2	1	4	4.3333	1	50	45	2	3	2	3	10	1	2	2	1	1	2	1	2	2	2	1	1	1	2	1	1	2	1	2	1	1	2
1	28	1	165	3	58	3	21.3	1	2	2	2	2	1	2	4	2	4	3	4.25	1	60	55	2	2	1	2	4	1	2	1	2	2	1	1	2	2	2	1	2	1	1	2	2	1	1	2	2	1	1
2	29	2	157	1	70	2	28.4	2	2	1	2	2	1	2	4	2	4	3	4.25	1	35	25	1	3	1	2	20	1	2	2	1	1	1	2	1	1	1	1	1	1	2	2	1	1	2	2	2	2	2
2	35	3	160	2	49	1	19.14	1	2	2	2	2	2	1	3	2	13	0	12	3	40	40	1	3	1	2	5	1	2	1	2	2	1	1	2	2	1	1	1	1	2	2	1	1	2	2	1	1	2
1	29	2	175	3	89	2	29.06	2	2	2	2	2	1	2	3	2	7	2	7.1667	2	40	35	1	3	1	2	5	1	2	1	2	2	1	2	1	2	1	1	1	1	1	2	2	1	1	2	2	1	2
2	28	1	158	1	54	3	21.63	1	2	1	2	1	1	1	2	2	2	0	2	1	48	42	2	3	2	3	15	1	2	1	1	1	2	2	1	2	2	1	1	1	2	2	1	1	1	1	2	1	2
1	27	1	172	3	65	2	21.97	1	2	2	2	2	1	2	2	2	4	6	4.5	1	40	40	1	3	1	3	5	1	2	1	1	1	1	1	2	2	1	1	1	1	1	2	1	1	1	1	2	1	2
2	34	2	165	3	67	2	24.61	2	2	1	1	2	1	2	2	2	5	2	7	2	45	40	1	2	2	1	0	1	2	1	2	2	1	2	1	2	1	1	1	1	1	2	1	1	1	2	2	1	2
2	25	1	160	2	55	3	21.48	1	2	2	2	1	1	2	2	2	2	2	2.5	1	39	13	1	1	1	2	60	2	2	2	2	1	2	1	1	2	2	1	1	1	1	2	2	2	2	2	1	1	2
2	28	1	160	2	58	3	22.66	1	2	1	2	2	1	1	2	2	3	0	3	1	42	42	2	2	2	2	5	1	2	1	2	2	1	2	1	2	1	1	1	1	1	2	1	1	1	2	2	1	2
2	40	3	163	2	56	3	21.08	1	2	1	2	1	1	2	2	2	13	2	16.3333	3	72	35	1	1	2	2	20	1	2	1	1	1	1	2	2	1	1	1	2	1	2	2	1	1	1	2	2	1	2
2	30	2	160	2	56	3	21.88	1	2	1	2	3	2	2	2	2	5	2	5.1667	2	45	40	1	2	2	1	0	1	2	1	1	1	1	1	2	1	2	1	1	1	1	2	1	1	1	2	1	1	2
2	31	2	158	1	56	3	22.43	1	2	1	2	1	1	2	2	2	4	0	4	1	60	55	2	2	1	2	4	2	2	1	2	2	1	1	2	2	2	1	2	1	1	2	1	1	1	2	2	1	2
2	50	3	161	2	60	3	23.15	1	2	1	1	2	1	2	2	2	26	0	26	3	44	38	1	3	1	3	5	1	2	1	2	1	2	1	2	1	1	1	1	1	2	2	1	1	2	2	1	1	1
1	n/a	n/a	175	3	n/a	n/a	n/a	n/a	2	n/a	2	2	2	1	1	1	6	0	6	2	40	34	1	2	1	1	0	1	2	1	2	2	1	1	2	2	1	1	1	1	1	1	1	1	2	2	2	1	2
1	29	2	174	3	65	2	21.47	1	2	2	1	1	1	1	1	1	6	3	6.25	2	60	55	2	2	1	1	0	1	2	1	1	1	1	1	2	1	1	1	1	1	1	2	1	1	1	2	n/a	1	2
1	32	2	170	3	70	2	24.22	2	2	2	1	3	1	2	1	1	9	0	9	2	35	30	1	2	2	1	0	1	2	2	2	2	1	2	2	1	1	1	1	1	1	2	1	1	1	2	2	1	2
1	33	2	168	3	65	2	23.03	1	2	2	2	2	1	2	1	1	9	2	9.1667	2	42	40	1	2	1	2	5	1	2	2	2	2	1	2	2	1	1	2	1	1	1	2	2	1	2	2	2	1	1
2	34	2	158	1	48	1	19.23	1	1	2	2	2	1	1	1	1	4	0	4	1	50	40	1	3	1	2	5	1	2	1	1	1	1	1	1	1	1	1	1	1	2	1	2	1	1	1	2	1	1
2	27	1	163	2	55	3	20.7	1	2	1	1	1	1	2	0.5	1	1	3	2.25	1	48	26	1	1	1	2	5	1	2	1	2	2	1	2	1	2	1	1	1	1	1	2	2	2	1	1	1	1	2
1	28	1	178	3	70	2	22.09	1	2	1	1	1	1	2	0.5	1	1	3	2.25	1	48	26	1	1	1	2	5	1	2	1	2	2	1	2	1	2	1	1	1	1	1	2	2	2	1	1	1	1	2
2	28	1	160	2	60	3	23.44	1	2	1	2	2	1	2	0.5	1	3	4	3.3333	1	35	32	1	1	2	3	10	1	2	2	1	2	2	1	2	2	1	1	2	1	2	2	1	1	1	2	2	1	1
1	27	1	178	3	72	2	22.72	1	2	1	1	1	1	2	0.5	1	1	3	2.25	1	48	26	1	1	1	2	5	1	2	1	2	2	1	2	1	2	1	1	1	1	1	2	2	2	1	1	1	1	2
2	30	2	162	2	50	1	19.05	1	2	1	2	2	2	2	0	1	11	1	11.0833	3	40	35	1	2	1	1	0	1	2	1	1	1	1	1	1	1	1	1	1	1	1	1	1	1	1	2	1	1	2
2	33	2	152	1	44	1	19.04	1	2	1	2	1	1	2	0	1	7	0	9	2	40	30	1	2	1	3	15	2	2	2	2	2	1	1	2	2	1	1	2	1	1	2	1	1	1	2	1	1	2
1	30	2	172	3	60	3	20.28	1	2	1	1	2	2	2	0	1	4	0	6	2	50	50	2	3	1	3	5	1	2	1	1	1	1	2	2	1	1	1	1	1	1	2	1	1	2	2	1	1	2
2	30	2	158	1	40	1	16.02	1	2	1	2	2	1	2	0	1	6	0	6	2	45	35	1	2	2	2	3	1	2	1	1	1	1	1	2	1	1	1	1	1	1	2	1	1	1	1	2	1	2
2	30	2	160	2	50	1	19.53	1	2	1	3	2	2	2	0	1	4	7	4.5833	1	42	35	1	2	2	2	10	1	2	1	1	1	1	1	2	1	1	1	1	1	1	2	1	1	1	2	1	1	2
2	30	2	160	2	50	1	19.53	1	2	1	3	2	2	2	0	1	4	7	4.5833	1	42	35	1	2	2	2	10	1	2	1	1	1	2	1	2	1	1	1	1	1	1	2	1	1	1	2	1	1	2
2	38	3	160	2	45	1	17.58	1	2	2	2	2	2	2	0	1	17	1	17.0833	3	48	48	2	3	1	1	0	1	2	1	1	1	1	1	2	1	1	2	1	1	1	2	2	2	1	2	1	1	1
2	35	3	160	2	50	1	19.53	1	2	2	2	2	1	2	0	1	14	1	14.0833	3	48	45	2	3	1	1	0	2	2	1	2	2	1	1	2	2	1	1	1	1	1	2	2	2	1	2	1	1	1
2	45	3	160	2	50	1	19.53	1	2	2	2	2	1	2	0	1	23	1	23.0833	3	48	45	2	3	1	1	0	2	2	1	2	2	1	1	2	2	1	1	1	1	1	2	2	2	1	2	1	1	1
2	41	3	158	1	62.5	2	25.04	2	2	1	3	3	2	2	0	1	18	1	18.0833	3	40	40	1	3	1	2	5	1	2	1	1	1	1	1	2	1	1	1	1	1	2	2	1	1	1	2	2	1	2
1	35	3	170	3	68	2	23.53	1	2	2	3	3	1	2	0	1	13	0	13	3	50	50	2	3	2	1	0	1	2	1	1	1	1	1	1	1	1	1	1	1	1	2	2	2	2	2	1	1	2
2	29	2	157	1	60	3	24.34	2	2	1	1	2	1	2	6	2	2	3	2.25	1	45	30	1	2	1	2	8	1	2	1	1	1	1	1	2	2	1	2	1	1	1	2	2	1	1	2	2	1	1
1	32	2	183	3	87	2	25.98	2	2	2	2	1	1	1	5	2	8	6	8.5	2	40	25	1	2	1	2	0	2	2	1	1	2	2	1	2	2	1	1	1	1	1	2	1	1	2	2	2	1	2
2	29	2	161	2	58	3	22.38	1	2	1	1	1	1	1	4	2	3	0	4	1	30	25	1	2	1	2	5	1	2	1	2	2	1	2	1	2	1	2	1	1	1	2	2	1	1	1	1	1	2
2	38	3	160	2	45	1	17.58	1	2	2	3	3	2	2	3	2	20	2	16.1667	3	42	40	1	2	2	1	0	1	2	1	2	2	1	2	1	1	2	1	2	1	1	2	1	1	1	1	2	1	2
2	39	3	155	1	47	1	19.56	1	2	2	2	2	2	2	3	2	16	3	16.25	3	40	40	1	2	2	2	2	1	2	1	2	2	1	2	1	2	1	1	1	1	2	2	2	2	1	2	2	2	2
1	29	2	175	3	50	1	16.33	1	2	1	3	2	1	2	2	2	2	3	2.25	1	45	40	1	3	1	2	1	1	2	1	2	2	1	1	2	2	1	1	1	1	1	2	1	1	1	1	n/a	2	2
2	28	1	158	1	45	1	18.03	1	2	1	2	2	1	2	2	2	4	2	4.1667	1	41	39	1	2	1	2	3	1	2	1	1	1	1	1	2	1	1	1	1	1	1	2	2	1	2	2	1	1	2
2	31	2	155	1	41	1	17.07	1	2	1	2	3	2	2	2	2	3	2	3.1667	1	33	28	1	2	1	1	5	2	2	1	1	1	1	1	2	1	1	1	1	1	2	2	1	2	2	1	1	1	2
2	32	2	160	2	50	1	19.53	1	2	1	2	3	2	2	1	1	11	0	11	3	45	40	1	2	2	1	0	1	2	1	1	1	1	1	1	1	1	1	1	1	1	1	1	1	1	2	1	1	2
1	32	2	170	3	63	2	21.8	1	2	2	1	1	1	2	1	1	11	0	11	3	50	40	1	2	2	2	5	2	2	1	2	2	1	1	2	1	1	1	1	1	1	1	1	1	1	1	1	1	2
2	33	2	160	2	50	1	19.53	1	2	2	2	2	1	2	1	1	8	10	7.8333	2	35	34	1	2	1	1	0	1	2	2	1	2	2	1	2	2	1	1	2	1	1	1	1	1	2	1	1	1	2
1	36	3	165	3	56	3	20.57	1	2	2	2	3	2	1	0	1	14	2	14.1667	3	40	40	1	3	1	1	0	1	2	1	1	1	1	1	2	1	1	1	1	1	1	2	1	1	2	2	1	1	1
2	29	2	n/a	n/a	n/a	n/a	n/a	n/a	2	1	2	1	1	2	0	1	4	0	4	1	40	35	1	2	1	1	0	1	2	1	2	2	1	2	2	1	1	1	1	1	2	2	1	1	1	2	2	1	2
2	38	3	158	1	52	3	20.83	1	2	1	3	2	2	2	0	1	13	0	13	3	44	44	2	3	1	2	4	1	2	1	2	2	1	2	2	1	1	1	1	1	1	2	1	1	2	1	2	2	2
2	29	2	155	1	47	1	19.56	1	2	1	3	2	2	2	0	1	5	3	6.25	2	39	38	1	3	1	2	10	1	2	1	2	2	1	1	2	1	1	2	1	1	1	2	1	1	1	1	2	1	2
2	34	2	160	2	n/a	n/a	n/a	n/a	2	1	3	3	2	2	0	1	12	0	12	3	39	39	1	3	1	1	0	1	2	1	1	1	1	1	2	1	1	1	1	1	2	2	1	2	2	1	1	1	2
[truncated: 7 more columns]

## Sheet: Sheet2
Nomenclature list of variables in Sheet1
Variables	Values	Groups	Definitions
sex	1	male	The gender of the participants
	2	femal
age			The age of the participants
age1	1	<29 years	Ages were divided into 3 groups according to the tertile values
	2	29-34 years
	3	>34 years
height			The statures of the participants
height1	1	<160 cm	Heights were divided into 3 groups according to the tertile values
	2	160-164 cm
	3	>164 cm
weight			The weight of the participants
weight1	1	<51 Kg	Weights were divided into 3 groups according to the tertile values
	2	>60 Kg
	3	51-60 Kg
BMI			The Body Mass Index of the participants
BMI1	1	<24 Kg/m2	BMIs were divided into two groups according to the boundary between normal and overweight
	2	>24Kg/m2
handedness	1	left hand	The property of using one hand more than the other
	2	right hand
education	1	graduate	The level of education of the participants
	2	bachelor
	3	other
health status	1	good	The self-reported health status of the participants
	2	general
	3	bad
psychological fatigue	1	low	The level of psychological fatigue in the workplace
	2	medium
	3	high
Job satisfaction	1	satisfied	The job satisfaction of the participants
	2	dissatisfied
mental stress	1	low	The level of mental stress in the workplace
	2	high
exercise duration			Hours spent on exercise per week
exercise duration1	1	< 1 hour	Exercise duration per week
	2	> 1 hours
work years			How many years and months have you worked as a sonographer?
work months
scan years			How many years of scanning experience do you have?
scan years1	1	< 5 years	Scan years were divided into three groups
	2	5-10 years
	3	> 10 years
work hours			How many hours do you work in a week?
scan hours			How many hours do you spent on scanning per week?
scan hours1	1	≤ 40 hours	Scan hours were divided into two groups by the boundary of 40 hours
	2	> 40 hours
scan numbers	1	< 30 patients	The number of scans performed per day
	2	30-50 patients
	3	> 50 patients
scan minutes	1	< 10 minutes	Time spent on scanning one patient
	2	> 10 minutes
break times	1	no rest	How many times do you rest during one workday?
	2	once or twice
	3	over twice
rest minutes			How long do you rest in each break (minutes) ?
night shift	1	one or more times per month	How many times of night shifts do you have per month?
	2	less than one time per month
obese patients	1	rarely	The frequency of scanning obese patients
	2	often
awkward postures	1	yes	Working in awkward postures
	2	no
bend trunk	1	yes	Prolonged trunk bending
	2	no
twist trunk	1	yes	Prolonged trunk twisting
	2	no
trunk bend-and-twist	1	yes	Simultaneously bend and twist trunk
	2	no
bend neck forward	1	yes	Prolonged neck bending forward
	2	no
bend neck backward	1	yes	Prolonged neck bending backward
	2	no
twist neck	1	yes	Prolonged neck twisting
	2	no
shoulder abduction	1	yes	Working with shoulder abduction
	2	no
bend wrist	1	yes	Prolonged wrist bending
	2	no
twist wrist	1	yes	Prolonged wrist twisting
	2	no
exert force	1	yes	Exerting great forces with arms or hands
	2	no
change workplace	1	yes	Workplace change frequency
	2	no
height-adjustable table	1	yes	Whether the tables used for scanning were height-adjustable
	2	no
height-adjustable chair	1	yes	Whether the chairs used for scanning were height-adjustable
	2	no
chair with armrest	1	yes	Did the chair that you are sitting on when scanning has an armrest?
	2	no
chair with footrest	1	yes	Did the chair that you are sitting on when scanning has an footrest?
	2	no
device location	1	yes	Was the position of the ultrasound equipment right in front of you when scanning patients?
	2	no
sight location	1	yes	Is your screen placed at eye level?
	2	no
screen adjustable	1	yes	Is the screen of the ultrasound equipment adjustable?
	2	no
adjust workstation	1	yes	do you have the awareness to adjust workstation/facilities before starting scanning work?
	2	no
year neck	1	yes	The participants were asked whether they had experienced pain in the neck, shoulder, elbow, wrist/hand, upper back, or lower back lasting more than 24 hours in the past twelve months
	0	no
year shoulder	1	yes
	0	no
year elbow	1	yes
	0	no
year wrist/hand	1	yes
	0	no
year upper back	1	yes
	0	no
year lower back	1	yes
	0	no
